# Supplementary material for: Adjunct Tendon Vibration and Bone Outcomes in Older Adults with Osteoporosis: A 12-Month Prospective Cohort Study
Source: J Clin Med. 2026 May 14;15(10):3798. doi: 10.3390/jcm15103798 (PMC13206889; doi:10.3390/jcm15103798)
Supplement: Supplementary file 1 [file jcm-15-03798-s001.zip]

Archive with 1 entries (1 files):
- jcm-4302797-supplementary.pdf
